# Supplementary material for: Protozoa-enhanced conjugation frequency alters the dissemination of soil antibiotic resistance
Source: ISME J. 2025 Jan 27;19(1):wraf009. doi: 10.1093/ismejo/wraf009 (PMC11845867; doi:10.1093/ismejo/wraf009)
Supplement: SI_wraf009 [file si_wraf009.xlsx]

## Sheet: Table S3
Relative abundance of potential human pathogen (%)				Relative abundance of potential pathogen (MBPD) (%)
	CK	C. steinii	A. castellanii			CK	C. steinii	A. castellanii
Escherichia coli APEC O78 NC_020163.1	21.8349	12.6704	10.3392	Achromobacter insolitus	Animal	0.00531257	0.00203988	0.00878411
Pseudomonas fluorescens Pf0-1_NC_007492	4.03141	1.04049	2.37717	Achromobacter xylosoxidans	Zoonotic	0.0106251	0.00240882	0.0347142
Bacillus thuringiensis BMB171 NC_014171.1	1.73542	4.31501	1.33337	Acinetobacter baumannii	Zoonotic	2.10332	1.11775	1.58903
Acinetobacter baumannii SDF NC_010400	2.29381	1.69526	2.22485	Acinetobacter baumannii 3390	Zoonotic	0.00724442	0	0.0132217
Pseudomonas protegens Pf-5 NC_004129_6	0.529283	0.10488	0.29514	Acinetobacter bouvetii DSM 14964 = CIP 107468	Animal	0	0	0.000415462
Clostridium perfringens ATCC 13124 NC_008261.1	0.409373	0.0743327	0.27448	Acinetobacter calcoaceticus DSM 30006 = CIP 81.8	Zoonotic	0.0243916	0.0152886	0.0520502
Pseudomonas entomophila str L48 NC_008027.1	0.222906	0.10582	0.185002	Acinetobacter haemolyticus	Animal	0.0021428	0.00326381	0.00635388
Pseudomonas stutzeri A1501 NC_009434.1	0.0283957	0.14705	0.100936	Acinetobacter johnsonii CIP 64.6	Animal	0.121076	0.0323253	0.0958687
Staphylococcus lugdunensis HKU09-01 NC_013893.1	0.127727	0.0102616	0.0483228	Acinetobacter johnsonii XBB1	Animal	0.163084	0.0238784	0.0702459
Klebsiella pneumoniae subsp. pneumoniae.1084 NC_018522	0.100372	0.0267131	0.0571765	Acinetobacter junii CIP 107470	Zoonotic	0.036494	0.0119225	0.00249277
Pseudomonas syringae pv phaseolicola 1448A NC_005773 3	0.0878985	0.0181299	0.068311	Acinetobacter lwoffii NCTC 5866 = CIP 64.10 = NIPH 512	Zoonotic	0.0653205	0.0114233	0.0273832
Pseudomonas mendocina ymp NC_009439.1	0.0152036	0.11148	0.0511854	Acinetobacter piscicola	Animal	0.00821034	0	0
Acinetobacter oleivorans DR1 NC_014259.1	0.0240313	0.0187033	0.0659562	Acinetobacter radioresistens	Zoonotic	0.00124103	0.0173622	0
Pseudomonas aeruginosa UCBPP-PA14 NC_008463	0.0470271	0.0106272	0.0350389	Acinetobacter schindleri	Animal	0.000882924	0.000407977	0.000427657
Pseudomonas fluorescens SBW25 NC_012660	0.0615481	0.0112956	0.0155974	Acinetobacter schindleri CIP 107287	Animal	0.00264877	0	0.00213829
Brucella microti CCM 4915 NC_013118.1	0.015157	0.00861055	0.0230656	Acinetobacter schindleri NIPH 900	Animal	0.00250529	0	0
Achromobacter xylosoxidans NH44784-1996 NC_021285	0.00688956	0.00286427	0.0385101	Acinetobacter ursingii DSM 16037 = CIP 107286	Animal	0.000965922	0	0.00249277
Clostridium saccharolyticum WM1 NC_014376.1	0.0416826	0	0.00263106	Actinomadura latina NBRC 106108	Animal	0.000882924	0	0
StxEAEC O104:H4 str 2009EL-2071 NC_018661	0.0164419	0.015624	0.00485425	Aerococcus urinaeequi	Animal	0	0.00578111	0
Clostridium difficile CD196 NC_013315.1	0.0248543	0.00218578	0.00515901	Aeromonas hydrophila	Zoonotic	0.0164207	0.000407977	0.00290823
Aeromonas salmonicida subsp. salmonicida A449 NC_009348.1	0.0137791	0.000358773	0.013617	Aeromonas media WS	Animal	0.000965922	0	0
Bacillus megaterium QM B1551 NC_014019.1	0.0199058	0.00681668	0.00361268	Afipia broomeae ATCC 49717	Animal	0.0388205	0.000407977	0.00712641
Yersinia pestis Angola NC_010159	0	0.0225615	0.00460435	Aggregatibacter segnis ATCC 33393	Animal	0	0.00319442	0
Staphylococcuss aprophyticus L37596.1	0	0.00711913	0.0164161	Agrobacterium rubi	Plant	0	0.000737877	0
Bordetella avium 197N	0.00413373	0.00502282	0.0106046	Alcaligenes aquatilis	Animal	0	0	0.00830924
Klebsiella pneumoniae KCTC 2242 NC_017540	0	0.00945754	0.0115566	Bacillus anthracis	Zoonotic	0.0296823	0.0358651	0.0301328
Streptococcus gallolyticus strain ATCC BAA-2069 NC_015215.1	0	0.00322895	0.0173798	Bacillus anthracis str. Vollum	Zoonotic	0.00269027	0.00631099	0.00747831
Enterococci faecium NRRL B-2354 NC_020207	0.0115745	0	0.00333478	Bacillus cereus	Zoonotic	0.042108	0.0680801	0.0504908
Mycobacterium abscessus NC_010397.1	0.00633839	0	0.00555796	Bacillus cereus 03BB102	Zoonotic	0.0019864	0.00405832	0.0021139
Mycobacterium smegmatis JS623 NC_019966.1	0.000551165	0.00407268	0.00741134	Bacillus cereus 03BB108	Zoonotic	0	0.000368938	0.000427657
Burkholderia glumae BGR1 NC_012721 2	0.00396071	0.00111162	0.00621334	Bacillus cereus AH187	Zoonotic	0.000482961	0.000368938	0
Streptococcus mitis B6 NC_013853.1	0.0062583	0.00215264	0.00205547	Bacillus cereus ATCC 4342	Zoonotic	1.59293	2.91188	1.07106
Shigella flexneri 301 NC_004337	0.00489418	0.00535787	0.000328882	Bacillus cereus biovar anthracis str. CI	Zoonotic	0.00518808	0.00627195	0.00168624
Shigella dysenteriae Sd197 NC_007606	0.00402637	0.00321115	0.00254745	Bacillus cereus D17	Zoonotic	0.0205856	0.027506	0.00547418
Bacillus cereus biovar anthracis str. CI NC_014335.1	0.00333559	0.00565164	0.000606781	Bacillus cereus E33L	Zoonotic	0.00178434	0.00708791	0.00167404
Corynebacterium glutamicum R NC_009342.1	0	0.00285681	0.00257951	Bacillus cereus FRI-35	Zoonotic	0.000924423	0.000368938	0.00373916
Mycobacterium gilvum Spyr1 NC_014814.1	0	0	0.00503644	Bacillus cereus G9241	Zoonotic	0.00471782	0.00557311	0.00255375
Bacillus pumilus SAFR-032 NC_009848.1	0	0.000358773	0.00315273	Bacillus cereus NC7401	Zoonotic	0.000965922	0.00192277	0
Salmonella enterica str. 287/91 NC_011274.1	0.00096637	0.00143509	0.000833695	Bacillus cereus W	Zoonotic	0.00237331	0.00516514	0.00212609
Mycobacterium tuberculosis str. Erdman ATCC 35801 NC_020559.1	0	0	0.00257951	Bacillus circulans	Zoonotic	0.00750486	0	0
Fusobacterium nucleatum 3_1 36A2 NC_022196	0	0.00148216	0	Bacillus megaterium NCT-2	Animal	0.0192553	0.00448774	0.00290823
Fusobacterium nucleatum ATCC 25586 NC_003454	0	0	0.000859835	Bacillus mycoides	Animal	0.000997471	0.000368938	0
Vibrio vulnificus CMCP6 NC_004459 3	0	0.00107632	0	Bacillus mycoides KBAB4	Animal	0.00140738	0.00110682	0
Bacillus pseudofirmus OF4 NC_013791 2	0	0.000717545	0	Bacillus safensis	Animal	0	0	0.00330199
Bordetella petrii strain DSM.12804 NC_010170.1	0	0	0.000573224	Bacillus thuringiensis	Zoonotic	0.00721492	0.0144667	0.0045522
Corynebacterium jeikeium K411 NC_007164	0	0.000741081	0	Bacillus thuringiensis Bt18247	Zoonotic	0	0.000368938	0
Neisseria meningitidis 8013 NC_017501.1	0	0	0.000592522	Bacillus thuringiensis Bt407	Zoonotic	0.00224881	0	0
Staphylococcus aureus RF122 NC_007622	0	0	0.000657765	Bacillus thuringiensis HD-789	Zoonotic	0.00150344	0.00110682	0
Streptococcus sanguinis SK36 NC_009009	0.000644247	0	0	Bacillus thuringiensis MC28	Zoonotic	0.00528413	0.0103303	0.00294482
Burkholderia cenocepacia J2315 NC_011000.1	0	0	0.000328882	Bacillus thuringiensis serovar finitimus YBT-020	Zoonotic	0.000965922	0.000737877	0
Haemophilus influenzae PittEE NC_009566	0	0.000358773	0	Bacillus thuringiensis serovar kurstaki str. HD73	Zoonotic	0.00144888	0.00147575	0.000830924
Mycobacterium sp. JLS NC_009077.1	0	0.000358773	0	Bacillus thuringiensis YBT-1518	Zoonotic	0.000441462	0.000368938	0.000415462
				Brevibacillus brevis	Animal	1.66014	0.148242	0.321968
				Brevibacillus brevis NBRC 100599	Animal	0.00110348	0	0.00166185
				Brevibacillus brevis X23	Animal	0.00176585	0	0
				Brevundimonas diminuta	Animal	0.0246189	0.0102545	0.016127
				Brevundimonas diminuta ATCC 11568	Animal	0.0178696	0	0.0307068
				Brevundimonas vesicularis	Animal	0.107671	0.00683978	0.135773
				Brucella melitensis bv. 1 str. 16M	Zoonotic	0.0173866	0.00734358	0.0203576
				Burkholderia cepacia	Zoonotic	0	0	0.000427657
				Burkholderia gladioli	Animal	0.00490041	0.00136904	0.00678288
				Burkholderia mallei ATCC 10399	Animal	0	0	0.000415462
				Candidatus Nucleicultrix amoebiphila FS5	Animal	0.00339259	0.0136512	0.0181895
				Chryseobacterium gleum ATCC 35910	Animal	0.00457053	0.00557756	0.00373916
				Clostridium butyricum	Animal	0.0863226	0	0
				Clostridium perfringens	Zoonotic	0.422522	0.0522366	0.220932
				Clostridium perfringens NCTC 8239	Zoonotic	0.019236	0	0.00855315
				Comamonas kerstersii	Animal	0.00124103	0	0
				Comamonas terrigena	Animal	0	0.00163191	0
				Comamonas testosteroni ATCC 11996	Animal	0.110477	0.0400488	0.0172138
				Corynebacterium accolens ATCC 49725	Animal	0.067939	0.0191359	0.00124639
				Corynebacterium diphtheriae	Animal	0.000882924	0	0
				Corynebacterium doosanense CAU 212 = DSM 45436	Animal	0	0	0.00037319
				Corynebacterium glutamicum	Animal	0	0.00208646	0.00264159
				Corynebacterium stationis	Animal	0	0.000912692	0
				Corynebacterium testudinoris	Animal	0.00579553	0	0.00249277
				Corynebacterium tuberculostearicum	Animal	0.0276256	0.00122393	0.00979953
				Corynebacterium ureicelerivorans	Animal	0.00180735	0	0.0166786
				Corynebacterium xerosis	Animal	0.0316679	0.000815954	0.031902
				Cupriavidus metallidurans	Animal	0	0.000347744	0.000330199
				Cupriavidus pauculus	Animal	0.269223	0.260282	0.310817
				Curtobacterium flaccumfaciens pv. basellae	Plant	0	0	0.00128297
				Delftia acidovorans	Animal	0.0184241	0	0.00124639
				Delftia acidovorans CCUG 15835	Animal	0.286894	0.0278463	0.159866
				Empedobacter brevis	Animal	0	0	0.00384892
				Enterobacter cloacae	Zoonotic	0	0	0.00128297
				Enterobacteriaceae bacterium Gb8	Animal	0.000620517	0	0
				Enterobacteriaceae bacterium strain FGI 57	Animal	0.000441462	0.0053037	0.000427657
				Enterococcus faecalis ATCC 10100	Zoonotic	0.0111081	0	0.00373916
				Erwinia psidii	Zoonotic	0.0016825	0.00119422	0.000427657
				Escherichia albertii	Zoonotic	0.0164953	0.0100751	0.005194
				Escherichia coli	Zoonotic	25.1486	14.3884	9.23777
				Escherichia coli 536	Zoonotic	0.00692513	0.00503043	0.0042156
				Escherichia coli DEC9E	Zoonotic	0.000753909	0.000368938	0
				Escherichia coli HS	Zoonotic	0.00180735	0.00386757	0
				Escherichia coli O104:H4 str. C227-11	Zoonotic	0.0193523	0.0121047	0.00461886
				Escherichia coli O139:H28 str. E24377A	Zoonotic	0.00451032	0.00337733	0.00423999
				Escherichia coli O145:H28 str. RM13514	Zoonotic	0.000441462	0	0
				Escherichia coli O157:H7	Zoonotic	0.0039728	0.00271753	0.00464325
				Escherichia coli O55:H7 str. RM12579	Zoonotic	0.0136133	0.00274805	0.00127078
				Escherichia fergusonii	Zoonotic	0.00572835	0.00583452	0.0021017
				Fusobacterium nucleatum subsp. polymorphum	Animal	0	0	0.000990596
				Fusobacterium nucleatum subsp. vincentii ATCC 49256	Animal	0	0.000912692	0
				Gardnerella vaginalis HMP9231	Animal	0.00531257	0	0.00124639
				Haemophilus influenzae	Animal	0	0.000407977	0
				Haemophilus parainfluenzae	Animal	0	0.00452067	0
				Hafnia alvei ATCC 51873	Zoonotic	0.214964	0.0142947	0.0554556
				Helicobacter hepaticus	Animal	0	0.00244786	0
				Herbaspirillum rubrisubalbicans	Plant	0.00241481	0	0.00477853
				Janibacter melonis	Animal	0	0.000456346	0.00207731
				Janthinobacterium agaricidamnosum	Plant	0.032673	0.00228173	0.00360293
				Klebsiella aerogenes	Animal	0.000924423	0.000407977	0.000415462
				Klebsiella michiganensis	Animal	0.000620517	0	0.00124639
				Klebsiella pneumoniae	Zoonotic	0.111348	0.0262241	0.0594985
				Klebsiella variicola	Animal	0.000482961	0	0
				Klebsiella variicola At-22	Animal	0.000620517	0	0.000330199
				Kluyvera intermedia	Animal	0.0364523	0.0151094	0.0585858
				Kocuria rhizophila	Animal	0	0.00489572	0
				Lactobacillus acidophilus ATCC 4796	Animal	0.00565432	0	0
				Lactobacillus iners DSM 13335	Animal	0	0.00136904	0
				Lactobacillus johnsonii	Animal	0	0.00355403	0
				Lactobacillus sakei	Animal	0	0	0.00124639
				Lawsonella clevelandensis	Animal	0.00264877	0	0.000855315
				Leifsonia aquatica	Animal	0	0.00244786	0
				Leuconostoc carnosum KCTC 3525	Animal	0	0.00182538	0.00628463
				Lysinibacillus sphaericus	Animal	0.384159	1.65573	0.278615
				Microbacterium testaceum	Animal	0	0	0.000855315
				Micrococcus luteus	Zoonotic	0.0236615	0.00404073	0.0104963
				Moraxella atlantae	Animal	0	0	0.000415462
				Moraxella osloensis	Animal	0.0378334	0.00980903	0.0145908
				Mycobacterium abscessus subsp. massiliense	Animal	0.0086933	0	0.00415462
				Mycobacterium avium subsp. paratuberculosis ATCC 19698	Zoonotic	0	0	0.00198119
				Mycobacterium celatum	Animal	0	0	0.0376426
				Mycobacterium chubuense	Animal	0.000965922	0.00285584	0.00124639
				Mycobacterium elephantis	Animal	0	0.000347744	0
				Mycobacterium flavescens	Animal	0	0	0.00812549
				Mycobacterium rhodesiae	Animal	0	0	0.00447828
				Mycobacterium simiae ATCC 25275 = DSM 44165	Animal	0	0.000407977	0
				Mycobacterium tuberculosis	Zoonotic	0.459966	0.474686	0.844079
				Neisseria cinerea ATCC 14685	Animal	0.00301564	0	0.00383672
				Neisseria mucosa ATCC 25996	Animal	0	0	0.00074638
				Nocardia nova	Animal	0	0	0.000330199
				Ochrobactrum anthropi	Zoonotic	0.0029567	0.000407977	0.00231139
				Ochrobactrum intermedium LMG 3301	Animal	0	0	0.00249277
				Paenibacillus larvae	Animal	0.00998925	0.0186514	0.0042156
				Pantoea agglomerans	Zoonotic	0.000882924	0	0
				Pantoea ananatis	Animal	0	0	0.017534
				Pantoea vagans	Animal	0	0.00203988	0
				Paracoccus yeei	Animal	0.0116856	0.00145456	0
				Pectobacterium carotovorum	Zoonotic	0.0500699	0.0311484	0.0214879
				Proteus mirabilis	Animal	0	0	0.00427657
				Proteus penneri ATCC 35198	Animal	0	0	0.000427657
				Pseudoalteromonas atlantica	Animal	0.0966802	0.00163191	0.00728484
				Pseudomonas aeruginosa	Zoonotic	0.0412474	0.00516958	0.0229171
				Pseudomonas aeruginosa PA7	Zoonotic	0	0	0.000855315
				Pseudomonas alcaligenes	Animal	0.000753909	0	0
				Pseudomonas balearica DSM 6083	Animal	0	0.00898181	0
				Pseudomonas chlororaphis	Animal	0.0108547	0	0.00372707
				Pseudomonas chlororaphis subsp. piscium	Animal	0.000441462	0.000407977	0
				Pseudomonas cichorii	Plant	0.000376955	0.000347744	0.000788652
				Pseudomonas citronellolis	Animal	0.0225332	0.0122566	0.0407754
				Pseudomonas entomophila L48	Animal	0.211675	0.0489174	0.0980903
				Pseudomonas fluorescens	Zoonotic	4.49428	0.775927	1.97083
				Pseudomonas fluorescens BS2	Zoonotic	0	0	0.00330199
				Pseudomonas fluorescens NCIMB 11764	Zoonotic	0	0	0.00207731
				Pseudomonas fulva	Animal	0.0156832	0.00334869	0.0078857
				Pseudomonas koreensis	Animal	0.0708479	0.00832993	0.0466969
				Pseudomonas mendocina	Animal	0.0747858	0.103325	0.0775747
				Pseudomonas monteilii	Animal	0.00561345	0.000815954	0.00454
				Pseudomonas oryzihabitans	Animal	0.021652	0.00558205	0.0144279
				Pseudomonas otitidis	Animal	0	0.00244786	0
				Pseudomonas parafulva	Animal	0.00726715	0.00122393	0.00168624
				Pseudomonas plecoglossicida	Animal	0.00268992	0.0272348	0.0248701
				Pseudomonas protegens	Animal	0.0202028	0.00364806	0.00584364
				Pseudomonas psychrotolerans	Animal	0.0128911	0.00682873	0.013685
				Pseudomonas resinovorans	Animal	0.0128165	0.0250066	0.00867115
				Pseudomonas sabulinigri	Animal	0	0.00285584	0
				Pseudomonas savastanoi	Plant	0	0	0.000415462
				Pseudomonas stutzeri	Zoonotic	0.0396492	0.133686	0.0846467
				Pseudomonas stutzeri CCUG 29243	Zoonotic	0.00241481	0.000737877	0.0131297
				Pseudomonas stutzeri DSM 10701	Zoonotic	0.00289777	0	0.010802
				Pseudomonas syringae	Plant	0	0	0.00037319
				Pseudomonas tremae	Plant	0.00172399	0.000368938	0.00158878
				Ralstonia insidiosa	Animal	0	0.000368938	0
				Ralstonia pickettii 12D	Animal	0	0.00122393	0
				Ralstonia pickettii DTP0602	Animal	0	0.000407977	0.000990596
				Raoultella planticola	Animal	0.00376955	0	0
				Rhodococcus erythropolis	Animal	0.00558465	0	0.0260871
				Rhodococcus fascians	Animal	0	0.0069356	0
				Rhodococcus hoagii	Animal	0	0	0.013685
				Roseomonas gilardii	Animal	0.00716214	0	0
				Rothia dentocariosa ATCC 17931	Animal	0	0.00110682	0
				Rothia kristinae	Animal	0	0	0.00128297
				Salmonella enterica subsp. enterica serovar Mbandaka	Zoonotic	0.000620517	0	0
				Serratia marcescens	Zoonotic	0.764961	0.0439737	0.485595
				Shewanella baltica	Animal	0	0.0101994	0.00207731
				Shigella boydii	Zoonotic	0.012056	0.00792359	0.0069655
				Shigella boydii Sb227	Zoonotic	0.00184885	0.00319507	0.000427657
				Shigella dysenteriae	Zoonotic	0.0289004	0.0220199	0.00801005
				Shigella flexneri	Zoonotic	0.0480968	0.0369361	0.0297239
				Shigella flexneri 1235-66	Zoonotic	0.0224387	0.0124847	0.00768564
				Shigella sonnei	Zoonotic	0.0155424	0.00621279	0.0033424
				Shigella sonnei 3233-85	Zoonotic	0.0114512	0.00585727	0.0024197
				Shigella sp.	Zoonotic	0	0	0.000415462
				Sphingomonas daechungensis	Animal	0.016209	0	0
				Sphingomonas koreensis	Animal	0	0.00837586	0.0280926
				Sphingomonas melonis	Zoonotic	0.0624627	0.000864323	0.0102471
				Sphingomonas panacis	Animal	0.017387	0.000368938	0.00398409
				Sphingomonas paucimobilis	Animal	0.605833	0.131514	0.143419
				Sphingomonas taxi	Animal	0	0	0.000855315
				Staphylococcus aureus	Zoonotic	0.136496	0.0101484	0.041347
				Staphylococcus aureus RF122	Zoonotic	0	0	0.000855315
				Staphylococcus auricularis	Animal	0	0	0.00207731
				Staphylococcus epidermidis	Zoonotic	0.000620517	0	0
				Staphylococcus gallinarum	Animal	0	0.00497439	0.0140273
				Staphylococcus haemolyticus	Zoonotic	0	0.000407977	0
				Staphylococcus lentus	Zoonotic	0	0.000407977	0
				Stenotrophomonas maltophilia	Zoonotic	0.0242096	0.0156545	0.0165201
				Stenotrophomonas maltophilia D457	Zoonotic	0	0	0.000415462
				Stenotrophomonas maltophilia RR-10	Zoonotic	0.404082	0.0141697	0.314981
				Stenotrophomonas rhizophila	Animal	0.0976006	0.0268479	0.0336461
				Streptococcus gallolyticus subsp. pasteurianus	Animal	0	0.00367179	0.0153835
				Streptococcus oralis	Animal	0.00772386	0.00163191	0.00153503
				Streptomyces albidoflavus	Plant	0.00365062	0	0
				Streptomyces albus	Animal	0	0.0101994	0
				Streptomyces avermitilis	Animal	0.0290261	0.0326381	0.0466854
				Streptomyces clavuligerus	Animal	0.055226	0	0
				Streptomyces collinus Tu 365	Plant	0.00485608	0.00122393	0
				Streptomyces lincolnensis	Animal	0	0	0.000415462
				Streptomyces pristinaespiralis	Animal	0	0	0.00513189
				uncultured Burkholderiales bacterium	Animal	0	0.00122393	0
				uncultured Enterobacteriaceae bacterium	Zoonotic	0.139632	0.0750106	0.0829863
				Vagococcus fluvialis	Zoonotic	0.0162037	0	0.00679621
				Vibrio aestuarianus	Animal	0	0.00122393	0
				Xanthomonas citri pv. mangiferaeindicae	Plant	0.000482961	0	0
				Xanthomonas cucurbitae	Plant	0	0.00163191	0
				Yersinia frederiksenii	Zoonotic	0	0.00564531	0
				Yersinia kristensenii	Animal	0	0.0135941	0.00384892
				Yersinia pestis Pestoides G	Zoonotic	0	0.000368938	0
